# Supplementary material for: Formation Mechanism of Polypyrrole-Coated Hollow Glass Microspheres (PPy@HGMs) Composite Powder
Source: Materials (Basel). 2024 Nov 15;17(22):5595. doi: 10.3390/ma17225595 (PMC11595547; doi:10.3390/ma17225595)
Supplement: Supplementary file 1 [file materials-17-05595-s001.zip]

Archive with 1 entries (1 files):
- materials-3248251-supplementary.pdf
